# Supplementary material for: Unveiling the genetic basis of the low pH response in the acidophilic yeast Maudiozyma bulderi as a potential host for biorefinery
Source: FEMS Yeast Res. 2025 Sep 16;25:foaf053. doi: 10.1093/femsyr/foaf053 (PMC12509841; doi:10.1093/femsyr/foaf053)
Supplement: foaf053_Supplemental_Files [file foaf053_supplemental_files.zip]

Archive with 2 entries (2 files):
- Supp_Files_Text_Table_Figs_2_Revision.pdf
- Supplementary Data 1.xlsx
